# Supplementary material for: Systematic Characterization of bZIP Transcription Factors Required for Development and Aflatoxin Generation by High-Throughput Gene Knockout in Aspergillus flavus
Source: J Fungi (Basel). 2022 Mar 30;8(4):356. doi: 10.3390/jof8040356 (PMC9031554; doi:10.3390/jof8040356)
Supplement: Supplementary file 1 [file jof-08-00356-s001.zip]

Archive with 2 entries (2 files):
- jof-1607872-supplementary Figure.pdf
- jof-1607872-supplementary Table.xlsx
