# Supplementary material for: Systematic Characterization of bZIP Transcription Factors Required for Development and Aflatoxin Generation by High-Throughput Gene Knockout in Aspergillus flavus
Source: J Fungi (Basel). 2022 Mar 30;8(4):356. doi: 10.3390/jof8040356 (PMC9031554; doi:10.3390/jof8040356)
Supplement: Supplementary file 1 [file jof-08-00356-s001.zip › jof-1607872-supplementary Table.xlsx]

## Sheet: Table S1
Table S1. The primers used in this study
(A) bZIP genes and primers used to amplify flanking fragments of the targeted genes in knockout
Gene name	Gene locus	5f	5r	3f	3r
bZIP1	AFLA_018110	ATGTCATGGGTCGCAAGGTG	ATACTTGCCACACAACTGCCTG	TACGAGTCTGGAACAAGTGGAGTC	GGATACCGTCGAAGCTAATTTACTC
bZIP2	AFLA_057970	CCACATGACTGTGAAGAGTGCTC	CTTACTCCGTATATCCGAGCCTC	CGGGACCACGATAATGAGATG	GCCACCGATCTAGTAACCAAGG
bZIP3	AFLA_066000	CTCGTCAGCAGCCTGTTTCC	TGGAAGGGATGGTGTTCTGG	AGAGGAATTGGAATGGAGAGACG	GACAACTGCTGGACCACAAGATG
bZIP4	AFLA_078500	GCTTACATGGAGGGGTATTGC	TTGGATGTAACGGTATAGACGATG	GACCTCGTCTCACAATTTAGCG	ATTGCTGGTGGGCTTGTGAC
bZIP5	AFLA_087810	GACCTGTAACTTTCCTGATCCACTC	AACCCCAGATCGGCTCAAAG	TGATGGAGGCACTTGACGATG	TCTCCGTCACTTTCCTCACTGG
bZIP6	AFLA_122410	GCTAATGACCGCAGCAAACC	GGCCGTTGGACAGAAAGACAC	TTCTGATGTCATCTTTCGAGCG	CTGGATGAAACGGTTACACTCG
AP1	AFLA_129340	TCGACATCGACTCCATCTGGTG	AGCAAGGCATCTGGGCAC	TTTGAACCGTTGTGAGAGCAAG	GAGTTCATCTTATCAGTCGACCG
AtfA	AFLA_031340	GTCGTCACCGTGACTTCATCTC	ATCGATCAGAACGCAGGTAATG	ACTGGCTGAATCTGATGGTGC	TCACCACCTGCTAAGCTTCCTC
AtfB	AFLA_094010	TGCTCTTGGAGAAGGAGAATTG	AGTTGAGTTACAGGAGCTCTTGTC	GAGCAGAGGAGTCGTATGATCG	CCGGGATGAGAAGCCTAACC
CpcA	AFLA_050250	GGTAGAGTAAAAGGCACCGACG	CTACTTCTTGCCAGATATCGGC	ACGCAGAATCACAACCGCAG	GCGTGGGTGCAGGTATCTTG
Fcr3	AFLA_133560	GGGTCTCAGAGTTGCTTCCTATG	GCTAGTTGATTGGCGTATTCGG	TTGCCACGGTCAGTGAAACAG	TGCGAGATTGTTTCCTTTGTGG
HacA	AFLA_089270	ATTGAGAAGCAACGACGAGGAC	CAGATCATAAGGTCAGAGGCCAC	AGTGCTGTCCTCTGATCCTTGG	TTAAAGCTCGTAGTCTGGCGC
HapX	AFLA_006720	GAGGCTGAGAAGGCACAGGC	GCCAGGGCTATTTCTTGCTTC	AGTAAGCGAGGCGAAGGATG	GATAGCCCAATCTGGTAAAGCC
JlbA	AFLA_100890	CTCTCAGTGGCTGGGTTTAGTTC	AGCGTCAAGGCATTGGAGG	AGAATTGTAAGTGGGACTCTGACG	GCATACTTTGGATTGCCAGTCG
LziP	AFLA_083100	GAATCACACCAATCAAGCCACC	TGTCGAAATCGTTCCAAGGTG	AATGATCACCCACGGTACGC	GGTCGGCAGTGGAACAGATTG
MeaB	AFLA_031790	GACATTCGTCAGCGTTCAGTTTC	CGTTTTGCGGTTGATACCATTTG	TCAAAGGTTGATAGTAGCCGCC	ACGGAGGCACTGACGAGTCTC
MetR	AFLA_113450	CTCGTCGATCACGCAGGAAC	AATTGCGAGGCAGAATGACG	GGAGCAAGGGTTGGTGGG	TCTTCGGCTTCGTCTCGTTC
Note: Primers 5f and 5r were used to amplify 5' flanking fragment of the target genes, and primers 3f and 3r were used to amplify 3' flanking fragment of the target genes.
(B) Primers used to amplify the targeted genes in negative PCR
Gene name	null_f	null_r
bZIP1	GGCGTTGAAGCAGAATGAAG	GACAATCAGTTTCCTCATATGGC
bZIP2	ATCCACTAATCCCAAGGTGC	GACCAAAAGAGGCTAACATTCC
bZIP3	TGCGGTTTGTCATCAGATCG	TACATTCAAGTCGGTTCGTGG
bZIP4	CTTCTCCCAGTCCGTTCACAG	AAGGGGTAGTCGCTGTTCGC
bZIP5	GGCGGTATTTCCGTCAGTTC	TCTCTCGCACTGTCCGTTCC
bZIP6	CACAAATGAGCGGCAACAGC	GCTGAAGTTGAGGCTGAATGG
AP1	AGAAAGCGATGACAAAGCAGC	CAACATCTGTGATTTGTCCTCCC
AtfA	TGCCCGCTGACTTGTTATTG	GTTTTGCCTGTTCACCTTGC
AtfB	CGGTGGACCAAACCCTCTAC	GCTCTTCAAAACTGTCATCCGTG
CpcA	CACTGCCCTTGACATTGCTG	GAGAGAGGTTTGGGACGGTG
Fcr3	GCAAGGCACAGAACAGAGCAG	CAGTCGTTCCGAGACATCTTTG
HacA	GGCGGAGCCAATACATTACG	CCGACATGCTTCCCTGAGAG
HapX	GCCAACCATTTCACCGTCTC	GTTGGAACTGCGTGACTGGC
JlbA	CTGGTCCAACAGAATGATGCTC	TGCATCACGCTCCTCTTTGAC
LziP	ATCCCGAGCCGTAACCCTTC	CTTCCAAAACAGCGAACACCG
MeaB	CCCAGACGCAGAAACGAAAG	CTTCGGGTCAGTGGTATCGG
MetR	CAGCAACAGGGCTCATACAAC	TCTGGGTGTTCTTACGCTTCG
Notes: Primers null_f and null_r were used to amplify a part fragment of the target genes.
(C) Primers used to amplify a unique recombinational DNA fragment of null mutants by positive screening PCR
Gene name	P1	P2
bZIP1	CGAAACGGTGGGTCTAACTGTC	TCCAGTTCTTCTCGGCGTTC
bZIP2	TCGTCCGGTAGGCTGAACAA	TCCAGTTCTTCTCGGCGTTC
bZIP3	-	-
bZIP4	TGAAACTTGAACGGATAGGCC	TCCAGTTCTTCTCGGCGTTC
bZIP5	CAGATCCGGTCCTGTAGACAAC	TCCAGTTCTTCTCGGCGTTC
bZIP6	TCAATCTATGCCATCAACTCCG	TCCAGTTCTTCTCGGCGTTC
AP1	CCTCGCAAGCCTAACATCAAG	TCCAGTTCTTCTCGGCGTTC
AtfA	GCATTATCAGTCAGCATGTCAGG	TTGCAGTCCTCAGATTCATGTTC
AtfB	CATATTGATGATCGGTGGCG	TCCAGTTCTTCTCGGCGTTC
CpcA	TGAGCTATTCGCAGGATACGC	CCGTGCCGAAATCCTTACAG
Fcr3	TTGAAAAGCACGGCACATTG	GATGATCAATAGTGCCACGTTC
HacA	-	-
HapX	CTTCCTGAAATCGTACCTGTCTC	TCACATTCTCCTTCGCTTACTG
JlbA	ACTCGGAGACAGTAAATCGG	TCCAGTTCTTCTCGGCGTTC
LziP	CAAGTAGTTGCTCGATCCACGTC	AGCCGTGCCGAAATCCTTAC
MeaB	TCCCGCAATCCATATCACGT	TCCAGTTCTTCTCGGCGTTC
MetR	CAGAAATGGAGGGCAGGTTG	ATCCACTGCACCTCAGAGCC
Note: Primers P1 and P2 were used to amplify a unique recombinational DNA fragment in the target gene deletion mutants.
(D) Other primers used in this study
Primer	Sequence	Remark
Ptef1-up	gtgctcgagATTGCCTCTTTGCCTCCTAACAG	Promoter of tef1 gene and gfp gene (1558 bp)
Pgfp-down	atggatccTTACTTGTACAGCTCGTCCATG
Pbr-f	TGGTGTCAAGGAGGAGTAAG	Ble-RFP cassette (3660 bp)
Pbr-r	GTCGAGTGGAGATGTGGAG
Ptub-f	AGGTCGGCAACCAGAAATATG	β-tubulin gene fragement (580 bp)
Ptub-r	TTGAGTTGACCAGGGAATCG
PMRcom-f	TTACCTGTGGGTGGCTGACTAC	Complementary sequence (3254 bp) of MetR gene
PMRcom-r	CAGGTTCCAAGGCACCAGAC
PtubRT-f	ATAACGAGGCCCTCTACGAC	β-tubulin gene fragement ( 132 bp)
PtubRT-r	TTGAGTTGACCAGGGAATCG
PaflR-f	AAAGCACCCTGTCTTCCCTAAC	aflR gene fragement (233 bp)
PaflR-r	GAAGAGGTGGGTCAGTGTTTGTAG
PaflS-f	CCATTCTTTTCATGTCGGAGAC	aflS gene fragement (161 bp)
PaflS-r	TGGGTCGTTGTTGAAGACATTC
Pbzip4-Sf	GACCTCGTCTCACAATTTAGCG	hybridization probes for bZIP4
Pbzip4-Sr	ATTGCTGGTGGGCTTGTGAC
PmetR-Sf	CTCGTCGATCACGCAGGAAC	hybridization probes for MetR
PmetR-Sr	AATTGCGAGGCAGAATGACG
Notes: These primer sets were used to clone the native copies of genes deleted in the mutants from the genomic DNA of the wild type strain.

## Sheet: Table S2
Table S2. Statistics of Aspergillus flavus transformants and knockout rate
Gene name	Double fluorescence	Red fluorescence		No fluorescence	Totala	Knockout rate%
		HMN mutants	HTN mutants
bZIP1	2	2	1	3	8	25
bZIP2	3	1	0	2	6	16.67
bZIP3	10	0	3	3	16	0
bZIP4	1	3	1	0	5	60
bZIP5	4	5	0	0	9	55.56
bZIP6	2	1	0	1	4	25
AP1	5	6	1	6	18	33.33
AtfA	5	4	0	8	17	23.53
AtfB	2	4	3	5	14	28.57
CpcA	5	11	3	0	19	57.89
Fcr3	0	4	1	1	6	66.67
HacA	8	0	2	2	12	0
HapX	2	11	3	0	16	68.75
JlbA	0	2	0	0	2	100
LziP	2	1	11	2	16	6.25
MeaB	2	4	0	11	17	23.52
MetR	4	2	6	4	16	12.5
Total	57	61	35	48	201
Note: HMN: homogeneous nuclei; HTN: heterogeneous nuclei. Knockout rate%= HMN mutants/ totala

## Sheet: Table S3
Table S3. Phenotypic analyses of the HMN mutants of 15 bZIP transcription factor genes
Gene name	Growth (mm)a		Conidiation (×108 / plate)b		Seclerotiac		Aflatoxin B1 (µg/g)d	H2O2 (%)e			CFW	Sorbitol	Acid and alkali stress (%)h		Acid and alkali stress (%)i		Virulence on maize kernels j		Number of mutant phenotype
	PDA	MM	PDA	MM	number	size (mm)		3 mM	6 mM	8 mM	%f	%g	pH 5.0	pH 9.0	pH 5.0	pH 9.0	Infection rate%k	Conidiation (×108) l
NRRL 3357	79.5	63.4	36	7	1263	0.78	121.5	22.7	55.2	100	27.5	-23.9	-25.3	14.2	-34.6	4.8	74.5	84.3	-
bZIP1	65.2*	65.6	27.4	10.9*	0*	-	8.3*	25.0*	100*	100	22.7	-28.2	-26.3	16.4	-	-	78.7	42.5*	6
bZIP2	58.2*	63.2	9.4*	5	680*	0.74	12.8*	25.7*	43.5	70.9*	27.6	-27.56	-30.4	12.7	-	-	71.2	45.8*	6
bZIP4	74.2	52.0*	14.8	1.3*	0*	-	9.7*	22.2	75.2*	100	27.8	-21.53	-17.8*	12.6	-	-	54.8*	15.2*	7
bZIP5	72.1	63	23.6	4.2*	124*	0.8	8.3*	22.5	45.1	100	22.9	-21.6	-18.8	18.3	-	-	86.1	73.3	3
bZIP6	68.5	64	23.8	7.49	616.7*	0.66*	140.9	24.7	64	100	33.6*	-19	-26	11	-	-	92.4*	79.2	3
AP1	79.2	61.3	28.9	5.4	24.7*	0.66*	118.9	100*	100*	100	28	-24.4	-24	13.9	-	-	46.9*	54.9	3
AtfA	69.8	54.9*	32	1.1*	0*	-	3.2*	24.5	73.5*	100	35.8*	-24.6	-23.2	15.5	-	-	72.7	12.7*	7
AtfB	76.6	59*	17.2	1.5*	418.7*	0.64*	1.0*	23.9	76.8*	100	33.5	-20.9	-20.6	15	-	-	74.5	80.3	5
CpcA	74.4	57.6*	52.2	3.6*	356*	0.68*	91.4	24.4	63.7	100	43.2*	-24.8	-21.3	-2.4*	-	-	87	69.2	5
Fcr3	79	62.9	40	3.0*	880.7	0.65*	158.3	23.9	53.7	100	25.8	-24.4	-21.7	14.9	-	-	57.2*	54.3	3
HapX	73.4	64.3	48.2	4.2*	1800*	0.45*	30.8*	25.3*	100*	100	32.9	-14.1*	-23.3	12	-	-	67.4	62.5	5
JlbA	81.2	58.1*	46.4	2.4*	646.7*	0.64*	51.09*	24.7	49.5	57.6*	21.8	-26.2	-24.7	17.3	-	-	85	53.3	5
LziP	79.5	63.2	40	3.4*	1924*	0.74	119.9	24.3	77.9*	100	34.8*	-21.4	-21.4	8.2*	-	-	47.1*	23.8*	6
MeaB	73.2	64.1	8.5*	0.9*	0*	-	2.7*	28.6*	58.5	100	33.3	-12.8*	-19.6	15.8	-	-	81.8	60.8	5
MetR	59.9*	0*	0*	-	0*	-	5.0*	81.3*	100*	100	72.3*	3.6*	–	–	-34.8	11.2*	31.9*	23.2*	9
Number of bZIPs showing mutant phenotypes	8		13		15		10	11			5	3	4				9
Notes: "*" indicates significant difference bewteen the mutant and the wild type strain NRRL 3357 estimated by Dunnett test (p < 0.05); "-", no record.
a Colony diameter (mm) of the mutants on PDA and MM media when compared with the wild type strain NRRL 3357.
b The number of conidia of the mutants on PDA and MM media when compared with the wild type strain NRRL 3357.
c Sclerotial formation of the mutants on WKM media when compared with the wild type strain NRRL, including number and size (mm).
d Aflatoxin B1 production of the mutants on YES media when compared with the wild type strain NRRL 3357.
e Growth inhibition rate (%) of the mutants on PDA media containing 3mM, 6 mM and 8 mM H2O2 when compared with the wild type strain NRRL 3357.
f Growth inhibition rate (%) of the mutants on PDA media containing 400 µg/mL CFW when compared with the wild type strain NRRL 3357.
g Growth inhibition rate (%) of the mutants on PDA media containing 1.5 M sorbitol when compared with the wild type strain NRRL 3357.
h Growth inhibition rate (%) of the mutants on MM media with pH 5.0 (acid) and pH 9.0 (alkali) when compared with the wild type strain NRRL 3357.
i Growth inhibition rate (%) of MetR deleted mutants on MM media ( pH 5.0 and pH 9.0) supplemented with 5mM L-methionine when compared with the wild type strain NRRL 3357.
ji Virulence of the mutants on maize kernels by inoculating with spores suspension.
k Infection rate (%) was calculated with infected area divided by kernel surface area.
l The number of conidia of the mutants on maize kernels when compared with the wild type strain NRRL 3357.
HMN, homogeneous nuclei; H2O2, hydrogen peroxide; MM, minimal media; PDA, potato dextrose agar; WKM, Wickerham media; YES, yeast extract with supplements.
